# Supplementary material for: Optimal power allocation for a wireless cooperative network with UAV
Source: PeerJ Comput Sci. 2022 Jan 27;8:e864. doi: 10.7717/peerj-cs.864 (PMC8802779; doi:10.7717/peerj-cs.864)
Supplement: Supplemental Information 1 [file peerj-cs-08-864-s001.zip]

Archive with 8 entries (8 files):
- dichotomy_Pr.m
- f_devation.m
- function_optimal_PS_Pr.m
- function_Pr_Ps.m
- function_Pu_threshold.m
- Pr_PS.m
- rho_th_optimal_power.m
- rho_th_optimal_power_without_diversity.m
