# Supplementary material for: Optimal power allocation for a wireless cooperative network with UAV
Source: PeerJ Comput Sci. 2022 Jan 27;8:e864. doi: 10.7717/peerj-cs.864 (PMC8802779; doi:10.7717/peerj-cs.864)
Supplement: Supplemental Information 1 [file peerj-cs-08-864-s001.zip › dichotomy_Pr.m]

function [x]=dichotomy_Pr(m_sr,m_sd,m_rd,gamma_th,Ps)
 k = 10000;
 Pr_opt(1) = Ps/2;
 for i = 1:k
       [Pr_opt(i+1)] = function_Pr_Ps(m_sr,m_sd,m_rd,gamma_th,Ps,Pr_opt(i));
       bias = abs(Pr_opt(i+1) -Pr_opt(i));
       if(bias<0.0001)
            x = Pr_opt(i+1);
            disp('×£ºØÄú£¡´Ëµü´úÐòÁÐÊÕÁ²£¬ÇÒÊÕÁ²ËÙ¶È½Ï¿ì')
            break;
       end
       x = Pr_opt(i+1);
 end
end
 
