# Supplementary material for: Optimal power allocation for a wireless cooperative network with UAV
Source: PeerJ Comput Sci. 2022 Jan 27;8:e864. doi: 10.7717/peerj-cs.864 (PMC8802779; doi:10.7717/peerj-cs.864)
Supplement: Supplemental Information 1 [file peerj-cs-08-864-s001.zip › f_devation.m]

 function [fx] = f_devation(rho_th,m_sd,m_sr,gamma_th,Ps_value)
 
 q1_left = -gamma_th/(Ps_value^2)*((rho_th*exp(-gamma_th/(Ps_value*m_sd)))/(m_sd*(1-exp(-gamma_th/(Ps_value*m_sd)))*(1-exp(-gamma_th/(Ps_value*m_sd))-rho_th))+1/m_sr);
 
 q2_left = (gamma_th/(Ps_value*m_sr)+log(1-rho_th/(1-exp(-gamma_th/(Ps_value*m_sd)))))^2;
 
 fx = (gamma_th*q1_left)/(q2_left*q2_left)+1;
 
 end
