# Supplementary material for: Optimal power allocation for a wireless cooperative network with UAV
Source: PeerJ Comput Sci. 2022 Jan 27;8:e864. doi: 10.7717/peerj-cs.864 (PMC8802779; doi:10.7717/peerj-cs.864)
Supplement: Supplemental Information 1 [file peerj-cs-08-864-s001.zip › function_optimal_PS_Pr.m]

function [Optimal_power_PS]=function_optimal_PS_Pr(rho_th,m_sd,m_sr,gamma_th,Ps_initial_left,Ps_initial_right)
 tol = 1e-3;    %ÉèÖÃ¾«¶ÈÒªÇó
 
 [fleft] = f_devation(rho_th,m_sd,m_sr,gamma_th,Ps_initial_left);
 [fright] = f_devation(rho_th,m_sd,m_sr,gamma_th,Ps_initial_right);
  
 if (abs(fleft) < tol)
    Optimal_power_PS = Ps_initial_left;
    return;
 elseif (abs(fright) < tol)
    Optimal_power_PS= Ps_initial_right;
    return;
 elseif sign(fleft) == sign(fright)
    error('fleft has the same sign with fright');  %a,bÍ¬ºÅ
 end
 
 while abs(Ps_initial_left-Ps_initial_right) > tol
%     n = n + 1;     %µü´ú²½Êý
    Optimal_power_PS = Ps_initial_left/2 + Ps_initial_right/2;  %¶þµÈ·Ö
    fx = f_devation(rho_th,m_sd,m_sr,gamma_th,Optimal_power_PS);
%     iteration = [iteration; n x fx a fa b fb];
    err = (1-exp(-gamma_th/(Optimal_power_PS*m_sr)))*(1-exp(-gamma_th/(Optimal_power_PS*m_sd)))-rho_th;
    if (abs(fx) < tol)&&(err<0)
       return;
    elseif sign(fx) == sign(fleft)
       Ps_initial_left = Optimal_power_PS;
    elseif sign(fx) == sign(fright)
       Ps_initial_right = Optimal_power_PS;
   end   
end
end
 
 
