# Supplementary material for: Optimal power allocation for a wireless cooperative network with UAV
Source: PeerJ Comput Sci. 2022 Jan 27;8:e864. doi: 10.7717/peerj-cs.864 (PMC8802779; doi:10.7717/peerj-cs.864)
Supplement: Supplemental Information 1 [file peerj-cs-08-864-s001.zip › function_Pr_Ps.m]

function [x] = function_Pr_Ps(m_sr,m_sd,m_rd,gamma_th,Ps,Pr)
x = sqrt(1/(m_rd/(Ps^2*m_sr)+(m_rd/(Ps^2*m_sd))*(exp(gamma_th/(Ps*m_sr)+gamma_th/(Pr*m_rd))-1)/(exp(gamma_th/(Ps*m_sd))-1)));
end
