# Supplementary material for: Optimal power allocation for a wireless cooperative network with UAV
Source: PeerJ Comput Sci. 2022 Jan 27;8:e864. doi: 10.7717/peerj-cs.864 (PMC8802779; doi:10.7717/peerj-cs.864)
Supplement: Supplemental Information 1 [file peerj-cs-08-864-s001.zip › function_Pu_threshold.m]

function [y] = function_Pu_threshold(G1,G0,G2,gamma_0,Ps,rho_0)
a = 1-exp(-gamma_0/(G0*Ps));
b = log(1- rho_0/a);
c = -(G2*b)/gamma_0-G2/(G1*Ps);
y = 1/c;
end
