# Supplementary material for: Optimal power allocation for a wireless cooperative network with UAV
Source: PeerJ Comput Sci. 2022 Jan 27;8:e864. doi: 10.7717/peerj-cs.864 (PMC8802779; doi:10.7717/peerj-cs.864)
Supplement: Supplemental Information 1 [file peerj-cs-08-864-s001.zip › Pr_PS.m]

clear all;
rho_th = 0.1;

m_sd = 1;
m_sr = 5;
m_rd = 0.5;
G0 = 1;
G1 = 5;
G2 = 0.5;
% sigma_sr = 0.3; sigma_rd = 0.3;sigma_sd=0.3;%ÔëÉù¹¦ÂÊ£¨¿ÉÒÔÊÔÊÔ0.5£©
% 
% lambda_sd = 1.5; lambda_sr = 1; lambda_rd = 1;%ÐÅµÀ
% d_sr = 1;%Ô´½Úµãµ½ÖÐ¼Ì½Úµã
% d_rd = 1; %ÖÐ¼Ì½Úµãµ½Ä¿µÄ½Úµã
% du = 0.2; %ÎÞÈË»úµ½ÖÐ¼Ì
% d_sd = 1.5;%Ô´½Úµãµ½Ä¿µÄ½Úµã
% alpha = 0.3;%³äµçÊ±¼ä
% omega = 2;%ÊÓ¾àÐÅµÀË¥¼õÒò×Ó
% Beta0 = 0.01;%ÊÓ¾à²ÎÊý£¨-30dB£©
% eta = 1;%³äµçÐ§ÂÊ
% 
% G0 = lambda_sd/(d_sd*sigma_sd);%m_sd
% G1 = lambda_sr/(d_sr*sigma_sr);%m_sr
% G2 = (2*eta*Beta0*alpha*lambda_rd)/(d_rd*du^omega*(1-alpha)*sigma_rd);%m_rd
% 
% m_sd = lambda_sd/(d_sd*sigma_sd);%m_sd
% m_sr = lambda_sr/(d_sr*sigma_sr);%m_sr
% m_rd = (2*eta*Beta0*alpha*lambda_rd)/(d_rd*du^omega*(1-alpha)*sigma_rd);%m_rd
gamma_th = sqrt(10);%5dB
Ps_initial=15;

Ps = 0:5:40;
for i_Ps = 1:length(Ps)
      x = dichotomy_Pr(m_sr,m_sd,m_rd,gamma_th,Ps(i_Ps));
      Pu_Opt_with_diversity(i_Ps) = vpa(x,4);
end
%&&&&&&&&&&&&&&&&&&&&&&&&&&&&&&&&&&&&&&&&&&&&&&&&&&&&&&&&&&&&&
%&&&&&&&&&&&&&&&&&&&&&&¹«Ê½£¨9£©µÄÇó½â ¸ø¶¨Ps£¬ÓÅ»¯¿ÉÒÔµÃµ½Pu&&&&&&&&&&&&&&&&&&&&&&&&&
% for i_Ps = 1:length(Ps)
%  
%       x=newton_iteration_Ps(G0,G1,G2,gamma_th,Ps(i_Ps));
%       Pu_Opt_with_diversity(i_Ps) = vpa(x,4);
% end
%************************************************************
% ************¹«Ê½£¨8£©***********************
% Ps_threshold = [5 6 7 8 9 10];
% for i_Ps_threshold = 1:length(Ps_threshold)
%       y=ewton_iteration_Pu(G0,G1,G2,gamma_th,Ps_threshold(i_Ps_threshold),rho_th);
%       Pr_threshold(i_Ps_threshold) = vpa(y,4);
% end
Ps_threshold = [5 10 15 20 25 30];
for i_Ps_threshold = 1:length(Ps_threshold)
      y = function_Pu_threshold(G1,G0,G2,gamma_th,Ps_threshold(i_Ps_threshold),rho_th);
      Pr_threshold(i_Ps_threshold) = vpa(y,4);
end

%$$$$$$$$$$$$$$$$$$$$$$$$$$$$$$$$$$$$$$$$$$$$$$$$$$$$$$$$$$$$
%$$$$$$$$$$$$$$$$$$$$×îÓÅ½âµÄÇó½â$$$$$$$$$$$$$$$$$$$$$$$$$$$$$
[Optimal_power_PS] = function_optimal_PS_Pr(rho_th,m_sd,m_sr,gamma_th,10,Ps_initial);
Optimal_power_Pr =  -(gamma_th/m_rd)/(gamma_th/(Optimal_power_PS*m_sr)+log(1-rho_th/(1-exp(-gamma_th/(Optimal_power_PS*m_sd)))));
% % %        
plot(Ps,Pu_Opt_with_diversity,'r')
legend('Eq.(9)-case I')
% semilogy(alpha,p_OUT,'r*')
grid on
xlabel('The transmission power of the source node Ps')
ylabel('The transmission power of the relay node Pr')
hold on
plot(Ps_threshold,Pr_threshold,'b')
legend('Eq.(8)-case I')
hold on
plot(Optimal_power_PS,Optimal_power_Pr,'r.','MarkerSize',20)
